# Supplementary material for: Untargeted Metabolomics Reveals the Effect of Carbon Dots on Improving the Shelf Life of Postharvest Goji Berries (Lycium barbarum L.)
Source: Foods. 2025 Sep 26;14(19):3336. doi: 10.3390/foods14193336 (PMC12523848; doi:10.3390/foods14193336)
Supplement: Supplementary file 1 [file foods-14-03336-s001.zip]

Archive with 4 entries (4 files):
- Table S1; Table S2; Table S3..pdf
- Table S4. CK9vsT9_sample_data.xlsx
- Table S5. CK12vsT12_sample_data.xlsx
- Table S6. CK15vsT15_sample_data.xlsx
