# Supplementary material for: Untargeted Metabolomics Reveals the Effect of Carbon Dots on Improving the Shelf Life of Postharvest Goji Berries (Lycium barbarum L.)
Source: Foods. 2025 Sep 26;14(19):3336. doi: 10.3390/foods14193336 (PMC12523848; doi:10.3390/foods14193336)
Supplement: Supplementary file 1 [file foods-14-03336-s001.zip › Table S4. CK9vsT9_sample_data.xlsx]

## Sheet: Sheet1
ID	CK0_1	CK0_2	CK0_3	CK0_4	CK0_5	CK0_6	CK9_1	CK9_2	CK9_3	CK9_4	CK9_5	CK9_6	CK9	T9_1	T9_2	T9_3	T9_4	T9_5	T9_6	ratio	t.test_p.value	wilcox.test_p.value	t.test_p.value_BHcorrect	wilcox.test_p.value_BHcorrect	cv	VIP	FC	log2 FC	MZ	RT	keggName	keggID
pos-M773T207	2.06247e+06	2.48411e+06	1.33703e+06	898559	1.4635e+06	1.06214e+06	3.77539e+06	4.802e+06	4.37265e+06	3.42938e+06	3.2477e+06	4.29281e+06	3.98666e+06	2.8125e+06	3.23673e+06	3.20399e+06	3.17061e+06	3.06783e+06	3.45738e+06	0.792187	0.0131345	0.00865801	0.0484697	0.0330916	0.112707	0.595994	0.792187	-0.336088	773.211	3.45257	Kaempferol_3-sophorotrioside	C12635
pos-M633T119	10440.2	36009.6	12295.2	34305.6	25853.1	52030.2	238145	163630	330831	304061	253357	297176	264533	128602	129096	219809	288688	69564.4	187452	0.479505	0.00974882	0.004329	0.0382092	0.0191179	0.247727	1.45791	0.644665	-0.633379	633.141	1.98753	Kaempferol_3-O-beta-D-glucosylgalactoside	C16490
pos-M303T207	441316	491956	290434	201374	304819	271287	981190	1.38618e+06	1.23278e+06	1.05735e+06	982484	1.14863e+06	1.13144e+06	852297	870397	921255	840171	793395	946251	0.76949	0.00414522	0.0021645	0.0195929	0.0114309	0.070102	0.648293	0.76949	-0.378026	303.049	3.4514	Quercetin	C00389
neg-M329T87	501597	371686	424669	352688	275107	251861	392462	378140	379906	283048	326545	318073	346362	619154	491825	492074	463609	485320	430808	1.43529	0.000544381	0.0021645	0.00444268	0.0114309	0.224326	1.18747	1.43529	0.521346	329.065	1.44635	3,7-Di-O-methylquercetin	C01265
pos-M633T244	760832	788413	882564	538828	798392	676932	1.36385e+06	1.71747e+06	1.3625e+06	1.35584e+06	1.30217e+06	1.47627e+06	1.42968e+06	1.00598e+06	1.12698e+06	976448	1.18918e+06	1.395e+06	1.22219e+06	0.806214	0.00994807	0.025974	0.0388883	0.079372	0.0913838	0.65266	0.806214	-0.310765	633.141	4.05907	Rutin	C05625
pos-M287T254	899776	946672	1.51374e+06	1.14612e+06	1.09857e+06	1.27946e+06	358205	353087	252101	258395	254061	313421	298212	706002	415711	491878	559769	441760	403497	1.68707	0.00102541	0.0021645	0.00695294	0.0114309	0.0580023	1.12637	1.68707	0.754517	287.054	4.23332	Luteolin	C01514
pos-M595T254	1.58421e+06	1.83261e+06	3.20347e+06	2.24164e+06	2.13876e+06	2.33778e+06	732795	733095	538160	504830	551687	663619	620698	1.31462e+06	811315	1.00336e+06	1.05477e+06	783950	797454	1.54812	0.00277901	0.0021645	0.0145642	0.0114309	0.0490184	0.979124	1.54812	0.630514	595.164	4.23332	Scolymoside	C12630
pos-M617T254	631758	707902	1.27229e+06	879153	1.0396e+06	1.13433e+06	283517	288874	246532	228023	210701	316764	262402	461745	345404	365261	392098	337524	294470	1.39513	0.00380007	0.004329	0.0183233	0.0191179	0.108272	0.741276	1.39513	0.480397	617.146	4.23403	Isovitexin 2''-O-beta-D-glucoside	C04199
neg-M301T79	3.36805e+06	3.52852e+06	2.96199e+06	3.11733e+06	2.57021e+06	2.48078e+06	2.13858e+06	2.16172e+06	1.97639e+06	1.9124e+06	1.70606e+06	1.84667e+06	1.95697e+06	2.64777e+06	2.39714e+06	2.41003e+06	2.51972e+06	2.18439e+06	2.07858e+06	1.21256	0.00401582	0.00865801	0.0191018	0.0330916	0.113013	0.479253	1.21256	0.278053	301.07	1.3121	Hesperetin	C01709
neg-M289T186	7282.16	11800.8	12410.5	13468.6	19428.4	53931.6	94941.3	117846	159822	106673	111594	134202	120846	59114.5	54967.4	104016	72153.8	63818.1	88398.3	0.610235	0.00281959	0.004329	0.0147114	0.0191179	0.246008	0.997755	0.610235	-0.712563	289.072	3.0951	(-)-Epicatechin	C09727
pos-M126T289	818832	851863	896877	828466	837786	806801	866499	898746	925166	929522	881769	897611	899885	1.37331e+06	1.41943e+06	1.55372e+06	1.63077e+06	1.36269e+06	1.507e+06	1.63853	2.52e-06	0.0021645	9.88e-05	0.0114309	0.0884963	1.26387	1.63853	0.7124	126.01	4.81453	Cyanidin	C05905
neg-M201T77	1.67032e+08	6.33983e+07	6.78156e+07	6.49445e+07	6.97685e+07	5.96498e+07	5.87543e+07	5.85824e+07	6.22909e+07	7.03753e+07	6.52123e+07	6.74505e+07	6.37776e+07	5.51185e+07	5.86921e+07	5.53553e+07	5.76751e+07	5.64643e+07	5.29514e+07	0.878722	0.00658162	0.004329	0.0280293	0.0191179	0.187974	0.46288	0.878722	-0.186522	201.025	1.29152	Delphinidin	C05908
neg-M137T201	1.56884e+07	1.46195e+07	1.57429e+07	1.47538e+07	1.58493e+07	1.08476e+07	1.77077e+07	1.88416e+07	1.59775e+07	1.62878e+07	1.78601e+07	1.663e+07	1.72175e+07	2.34514e+07	22911575	2.17747e+07	2.36964e+07	2.19841e+07	2.35117e+07	1.32937	1.2e-05	0.0021645	0.000287703	0.0114309	0.0851979	0.833635	1.32937	0.41074	137.024	3.34207	Salicylic acid	C00805
pos-M182T53	1.22e+07	1.48536e+07	8.85796e+06	9.15322e+06	1.08627e+07	9.36777e+06	1.17196e+07	1.05176e+07	1.17894e+07	1.10487e+07	1.03884e+07	1.12785e+07	1.11237e+07	9.42102e+06	9.5204e+06	1.00372e+07	9.42045e+06	1.06719e+07	9.04554e+06	0.870761	0.00161605	0.00865801	0.00972169	0.0330916	0.0656991	0.554346	0.870761	-0.199651	182.081	0.88964	4-Coumarate	C00081
pos-M131T113	1.9341e+06	1.9256e+06	2.31103e+06	2.33968e+06	2.11142e+06	2.2299e+06	840876	682261	748805	788244	882816	798275	790213	954487	1.0521e+06	1.01942e+06	1.00121e+06	860997	866792	1.21381	0.00328239	0.00865801	0.0164389	0.0330916	0.0816522	0.648433	1.21381	0.279541	131.049	1.88032	trans-Cinnamate	C00423
pos-M225T195	2.75939e+06	2.23395e+06	3.11006e+06	2.56722e+06	2.43059e+06	2.23841e+06	1.33185e+06	1.38662e+06	1.45111e+06	1.3588e+06	1.29112e+06	1.39071e+06	1.36837e+06	2.01201e+06	2.08576e+06	2.01247e+06	2.16904e+06	2.06696e+06	2.193e+06	1.52728	3.74e-09	0.0021645	1.3e-06	0.0114309	0.0400218	1.39161	1.52728	0.610961	225.075	3.24291	Sinapate	C00482
neg-M193T247	1.73269e+07	1.9254e+07	3.49058e+07	3.16873e+07	1.7213e+07	1.64054e+07	1.34355e+07	1.6628e+07	1.45657e+07	1.44445e+07	1.64066e+07	1.49368e+07	1.50695e+07	1.55607e+07	1.61192e+07	1.69473e+07	1.80688e+07	1.67405e+07	1.65304e+07	1.10562	0.0298669	0.0411255	0.0906292	0.112227	0.053857	0.400514	1.10562	0.144856	193.051	4.11828	Ferulate	C01494
pos-M203T50	5.37789e+08	5.40033e+08	4.59656e+08	4.36017e+08	4.50933e+08	4.48187e+08	5.24953e+08	5.15625e+08	5.30491e+08	5.09734e+08	5.20044e+08	4.77372e+08	5.13036e+08	6.56474e+08	6.77939e+08	6.63202e+08	6.79604e+08	6.54849e+08	6.50938e+08	1.29393	9.61e-07	0.0021645	5.24e-05	0.0114309	0.098037	1.0601	1.29393	0.371762	203.052	0.827237	D-Glucose	C00267
neg-M341T50	1.07263e+07	1.29177e+07	1.19031e+07	8.29311e+06	9.10056e+06	8.56206e+06	3.7735e+07	35990190	3.7138e+07	4.63814e+07	3.3251e+07	3.74592e+07	3.79925e+07	2.02277e+07	1.84653e+07	1.7044e+07	1.59275e+07	1.57074e+07	1.7917e+07	0.461885	1.78e-07	0.0021645	1.84e-05	0.0114309	0.135241	2.12197	0.461885	-1.1144	341.12	0.834323	Sucrose	C03410
pos-M365T50	5.98061e+07	4.88511e+07	4.94962e+07	4.65936e+07	5.22903e+07	4.76798e+07	1.12196e+08	1.00009e+08	1.01501e+08	1.03907e+08	9.31317e+07	1.03697e+08	1.02407e+08	1.13681e+08	1.22511e+08	1.11455e+08	1.11797e+08	1.22966e+08	1.07207e+08	1.12235	0.00625946	0.0151515	0.0268656	0.0520867	0.107279	0.322563	1.12235	0.16652	365.104	0.839322	alpha,alpha-Trehalose	C01083
pos-M423T258	90962	188017	165187	197537	197637	140174	155491	108739	151306	145396	178886	154674	149082	166454	212561	160459	222973	241312	238848	1.38918	0.00841555	0.00865801	0.0340219	0.0330916	0.278556	0.85875	1.38918	0.474231	423.089	4.29745	Sucrose_6'-phosphate	C02591
pos-M357T486	4.84356e+06	4.66368e+06	6.01238e+06	4.82886e+06	4.93255e+06	6.54195e+06	4.18735e+06	5.99948e+06	3.51533e+06	3.69358e+06	4.76844e+06	4.3731e+06	4.42288e+06	2.58399e+06	2.45657e+06	2.60109e+06	2.02775e+06	1.68274e+06	2.4487e+06	0.520055	0.000114036	0.0021645	0.00140958	0.0114309	1.55734	0.0891531	0.520055	-0.943264	357.299	8.09633	Monoelaidin	NA
pos-M773T530	2.09231e+07	1.2723e+07	3.29939e+07	1.20283e+07	2.29411e+07	5.37309e+07	5.17002e+07	1.60723e+07	3.96754e+07	7.92213e+06	5.7398e+06	2.01228e+07	2.35388e+07	6.93358e+07	925429	963133	705512	1.58187e+06	1.04475e+06	0.527898	0.0289369	0.0649351	0.0885673	0.156905	3.4237	0.459853	0.527898	-0.921669	772.59	8.83168	MGDG(16:0/18:2)	C03692
pos-M799T572	1.53424e+07	2.43895e+07	1.43754e+07	3.12822e+07	4.69827e+07	1.62233e+07	4.92441e+07	2.71695e+07	3.26001e+07	2.53179e+07	2.17959e+07	1.97233e+07	2.93085e+07	3.17513e+07	810954	5.32781e+06	1.16514e+06	628281	646538	0.229342	0.00850605	0.025974	0.0342927	0.079372	4.35316	0.46232	0.229342	-2.12443	798.606	9.53948	MGDG(18:1/18:2)	C03692
neg-M433T404	1.66509e+07	2.08196e+07	2.4961e+07	2.01448e+07	2.3132e+07	2.15771e+07	2.74637e+07	3.24073e+07	2.09188e+07	2.14455e+07	3.35524e+07	2.14175e+07	2.62009e+07	1.85079e+07	1.80713e+07	1.78387e+07	1.38487e+07	1.33226e+07	1.71118e+07	0.627848	0.0023209	0.0021645	0.0127514	0.0114309	1.28837	0.129599	0.627848	-0.671513	433.236	6.73548	LysoPA 18:2	C00416
neg-M452T447	8.81534e+06	9.66279e+06	8.56812e+06	1.15197e+07	1.15809e+07	1.37468e+07	5.26771e+06	4.76868e+06	3.48812e+06	3.43894e+06	4.99905e+06	3.99671e+06	4.32654e+06	2.96811e+06	3.5497e+06	3.12003e+06	2.72531e+06	1.87569e+06	2.56736e+06	0.647408	0.00394031	0.00865801	0.0188351	0.0330916	1.23857	0.221264	0.647408	-0.627253	452.279	7.45063	LysoPE 16:0	C04438
neg-M554T455	4.41174e+06	4.99129e+06	4.08987e+06	5.48768e+06	5.49485e+06	6.22545e+06	4.10508e+06	3.74584e+06	3.50876e+06	2.83264e+06	4.32363e+06	3.53217e+06	3.67469e+06	2.3825e+06	2.54861e+06	2.57258e+06	1.89296e+06	1.5839e+06	2.24645e+06	0.599914	0.000466329	0.0021645	0.00397184	0.0114309	1.6217	0.0947575	0.599914	-0.737171	554.347	7.5821	LysoPC 16:0	C04230
neg-M693T530	1.23943e+06	1.8456e+06	326924	1.25024e+06	747003	1.41285e+06	4.50405e+06	2.43701e+06	3.6117e+06	3.57104e+06	3.79475e+06	7.09439e+06	4.16882e+06	1.47932e+06	2.51438e+06	1.52096e+06	2.66563e+06	714680	1.93086e+06	0.43281	0.00576297	0.00865801	0.0252208	0.0330916	1.94239	0.471531	0.43281	-1.2082	693.474	8.82575	PG(14:0/16:0)	C00344
neg-M709T579	5.84669e+06	8.74066e+06	1.08578e+07	3.65564e+06	3.96233e+06	6.27629e+06	1.11266e+07	1.0037e+07	1.13795e+07	4.35421e+06	8.10406e+06	9.5826e+06	9.09732e+06	5.28565e+06	2.98096e+06	3.19326e+06	3.24568e+06	1.60631e+06	1.37664e+06	0.324061	0.00109132	0.004329	0.00726829	0.0191179	2.99612	0.348983	0.324061	-1.62566	709.483	9.65065	PA(18:2/19:2)	C00416
pos-M454T446	2.64821e+07	2.57807e+07	2.31853e+07	5.14307e+07	3.16277e+07	3.63312e+07	12856452	1.35833e+07	9.84754e+06	9.84336e+06	1.35799e+07	1.03538e+07	1.16774e+07	8.64252e+06	9.14108e+06	9.31433e+06	6.47693e+06	5.16515e+06	6.83335e+06	0.65045	0.00428753	0.0021645	0.0200812	0.0114309	1.19861	0.118894	0.65045	-0.620489	454.291	7.43663	1-Palmitoyl-2-hydroxy-sn-glycero-3-phosphoethanolamine	NA
pos-M205T179_2	2.66292e+08	2.64154e+08	2.7293e+08	2.65011e+08	2.41644e+08	2.56216e+08	4.21534e+08	4.84101e+08	4.69541e+08	4.3541e+08	4.4354e+08	4.29769e+08	4.47316e+08	5.00559e+08	4.97107e+08	5.24249e+08	5.47088e+08	4.81003e+08	5.40844e+08	1.15163	0.000902436	0.004329	0.00637079	0.0191179	0.0224384	0.480363	1.15163	0.203675	205.096	2.98863	L-Tryptophan	C00078
pos-M182T75	8.22914e+07	8.25964e+07	7.16791e+07	7.65122e+07	7.32611e+07	7.41363e+07	8.5514e+07	9.0135e+07	8.59448e+07	8.36455e+07	8.37094e+07	8.48047e+07	8.56256e+07	7.82943e+07	8.07753e+07	7.6587e+07	7.82074e+07	7.28119e+07	7.33922e+07	0.895504	0.000379182	0.0021645	0.0034141	0.0114309	0.0410164	0.466414	0.895504	-0.159229	182.081	1.25295	L-Tyrosine	C00082
neg-M164T112	4.96566e+07	5.77137e+07	6.19242e+07	6.07785e+07	5.50817e+07	5.82134e+07	1.92813e+07	1.92989e+07	1.70856e+07	1.72692e+07	1.98088e+07	2.00496e+07	1.87989e+07	2.48057e+07	2.51718e+07	2.55333e+07	2.58078e+07	2.21165e+07	2.35494e+07	1.30313	3.81e-05	0.0021645	0.000644673	0.0114309	0.0468611	0.871682	1.30313	0.38198	164.072	1.86958	L-Phenylalanine	C00079
neg-M191T48	8.03586e+09	8.88125e+09	7.91616e+09	9.0566e+09	7.74977e+09	8.22281e+09	7584769539	7419916985	8306801368	7009549031	7991001905	7612507857	7.65409e+09	8714173889	7222034210	9425449044	8223374782	9438007604	8565526789	1.12333	0.042332	0.0649351	0.118342	0.156905	0.0754497	0.419122	1.12333	0.167786	191.02	0.793353	Citric acid	C00158
pos-M192T43	1.35894e+06	1.25365e+06	1.31255e+06	1.21493e+06	1.17804e+06	1.16586e+06	1.08286e+06	1.22077e+06	1.17167e+06	1.22041e+06	1.0662e+06	1.17975e+06	1.15694e+06	1.46817e+06	1.35898e+06	1.58387e+06	1.63936e+06	1.42005e+06	1.29252e+06	1.26237	0.000613428	0.0021645	0.00484305	0.0114309	0.112204	0.817927	1.26237	0.336135	192.05	0.708732	cis-Aconitate	C07714
