# Supplementary material for: Untargeted Metabolomics Reveals the Effect of Carbon Dots on Improving the Shelf Life of Postharvest Goji Berries (Lycium barbarum L.)
Source: Foods. 2025 Sep 26;14(19):3336. doi: 10.3390/foods14193336 (PMC12523848; doi:10.3390/foods14193336)
Supplement: Supplementary file 1 [file foods-14-03336-s001.zip › Table S5. CK12vsT12_sample_data.xlsx]

## Sheet: Sheet1
ID	CK0_1	CK0_2	CK0_3	CK0_4	CK0_5	CK0_6	CK12_1	CK12_2	CK12_3	CK12_4	CK12_5	CK12_6	T12_1	T12_2	T12_3	T12_4	T12_5	T12_6	ratio	t.test_p.value	wilcox.test_p.value	t.test_p.value_BHcorrect	wilcox.test_p.value_BHcorrect	VIP	cv	FC	log2 FC	MZ	RT	keggName	keggID
pos-M773T207	2.06247e+06	2.48411e+06	1.33703e+06	898559	1.4635e+06	1.06214e+06	2.33428e+06	4.25445e+06	2.37497e+06	2.9381e+06	2.53055e+06	2.65429e+06	3.1582e+06	3.39503e+06	3.34254e+06	2.93471e+06	2.78972e+06	3.15965e+06	1.09909	0.277753	0.132035	0.438198	0.246967	0.223582	0.112707	1.09909	0.136315	773.211	3.45257	Kaempferol_3-sophorotrioside	C12635
pos-M633T119	10440.2	36009.6	12295.2	34305.6	25853.1	52030.2	191030	665894	213790	477615	458039	263863	510277	197540	360040	326172	273122	417784	0.91838	0.921299	1	0.953772	1	0.0722111	0.247727	0.91838	-0.122836	633.141	1.98753	Kaempferol_3-O-beta-D-glucosylgalactoside	C16490
pos-M303T207	441316	491956	290434	201374	304819	271287	1.37104e+06	2.41841e+06	2.4106e+06	1.82951e+06	1.56166e+06	1.64846e+06	869970	924962	1.014e+06	819901	813403	946907	0.479475	0.000322442	0.0021645	0.00208922	0.00903356	1.31623	0.070102	0.479475	-1.06047	303.049	3.4514	Quercetin	C00389
neg-M329T87	501597	371686	424669	352688	275107	251861	309653	251764	134864	205795	258634	213037	541074	475503	390454	406562	329275	326257	1.79736	0.00223174	0.0021645	0.00989837	0.00903356	1.43134	0.224326	1.79736	0.845883	329.065	1.44635	3,7-Di-O-methylquercetin	C01265
pos-M633T244	760832	788413	882564	538828	798392	676932	1.71292e+06	1.83398e+06	1.15301e+06	1.27912e+06	1.4679e+06	1.40586e+06	908978	923432	1.03159e+06	1.07819e+06	1.21817e+06	956388	0.69094	0.00231506	0.004329	0.0101965	0.0157216	0.784941	0.0913838	0.69094	-0.533368	633.141	4.05907	Rutin	C05625
pos-M287T254	899776	946672	1.51374e+06	1.14612e+06	1.09857e+06	1.27946e+06	38715.6	137921	99351.3	96710.3	102758	109677	351861	314083	248238	246210	204514	253448	2.76579	0.00101584	0.0021645	0.00524374	0.00903356	1.69688	0.0580023	2.76579	1.46769	287.054	4.23332	Luteolin	C01514
pos-M595T254	1.58421e+06	1.83261e+06	3.20347e+06	2.24164e+06	2.13876e+06	2.33778e+06	147698	342742	198131	200577	207649	218873	642797	511428	494594	463033	414523	481365	2.28609	0.000179123	0.0021645	0.00129619	0.00903356	1.40423	0.0490184	2.28609	1.19288	595.164	4.23332	Scolymoside	C12630
pos-M617T254	631758	707902	1.27229e+06	879153	1.0396e+06	1.13433e+06	94136.4	110073	62723.6	78044.9	97457.8	82581.6	188830	177912	174126	160886	193099	175633	2.03895	0.000132416	0.0021645	0.00101716	0.00903356	1.17204	0.108272	2.03895	1.02783	617.146	4.23403	Isovitexin 2''-O-beta-D-glucoside	C04199
neg-M301T79	3.36805e+06	3.52852e+06	2.96199e+06	3.11733e+06	2.57021e+06	2.48078e+06	569458	494179	422914	439270	417790	478001	2.62064e+06	2.25202e+06	2.14369e+06	2.16365e+06	1.66918e+06	2.27653e+06	4.65185	4.26e-09	0.0021645	3.84e-07	0.00903356	2.76794	0.113013	4.65185	2.2178	301.07	1.3121	Hesperetin	C01709
pos-M323T76	174135	177671	116399	156425	144035	164990	182272	90364.7	191297	171518	202912	140830	183086	298561	227036	256405	201832	191693	1.38748	0.0424251	0.025974	0.105229	0.0685197	0.832576	0.139094	1.38748	0.472467	323.055	1.26219	Kaempferide	C10098
neg-M289T186	7282.16	11800.8	12410.5	13468.6	19428.4	53931.6	236250	262571	229731	193796	218944	227061	116211	137317	116614	83192.7	113628	35168.5	0.44004	0.00633437	0.0021645	0.0227092	0.00903356	1.2892	0.246008	0.44004	-1.18429	289.072	3.0951	(-)-Epicatechin	C09727
pos-M126T289	818832	851863	896877	828466	837786	806801	612475	757781	807833	769661	799354	845496	2.59437e+06	2.46059e+06	2.13983e+06	2.53254e+06	1.95211e+06	2.50326e+06	3.08816	9.37e-09	0.0021645	6.63e-07	0.00903356	2.10168	0.0884963	3.08816	1.62675	126.01	4.81453	Cyanidin	C05905
neg-M201T77	1.67032e+08	6.33983e+07	6.78156e+07	6.49445e+07	6.97685e+07	5.96498e+07	3.41491e+07	3.53007e+07	3.7711e+07	3.7869e+07	3.76522e+07	3.69428e+07	5.38264e+07	5.39587e+07	5.67948e+07	5.75709e+07	5.68547e+07	6.06757e+07	1.54664	8.99e-09	0.0021645	6.52e-07	0.00903356	1.14672	0.187974	1.54664	0.62914	201.025	1.29152	Delphinidin	C05908
pos-M182T53	1.22e+07	1.48536e+07	8.85796e+06	9.15322e+06	1.08627e+07	9.36777e+06	1.5888e+07	1.35495e+07	1.25909e+07	1.4293e+07	1.11732e+07	1.15817e+07	8.65796e+06	9.80535e+06	1.07474e+07	3.14927e+07	1.0858e+07	8.86926e+06	1.01713	0.649164	0.0649351	0.772429	0.141078	0.289777	0.0656991	1.01713	0.0244972	182.081	0.88964	4-Coumarate	C00081
pos-M131T113	1.9341e+06	1.9256e+06	2.31103e+06	2.33968e+06	2.11142e+06	2.2299e+06	1.2642e+06	1.54899e+06	1.38745e+06	1.60664e+06	1.66101e+06	1.74101e+06	859553	974081	961342	852101	596012	987893	0.568011	0.000200424	0.0021645	0.00141672	0.00903356	1.39098	0.0816522	0.568011	-0.816009	131.049	1.88032	trans-Cinnamate	C00423
pos-M225T195	2.75939e+06	2.23395e+06	3.11006e+06	2.56722e+06	2.43059e+06	2.23841e+06	1.07104e+06	993216	895414	941443	964565	857649	1.60032e+06	1.80056e+06	1.61715e+06	2.17561e+06	1.5948e+06	1.57845e+06	1.81134	7.6e-06	0.0021645	0.000107495	0.00903356	1.40577	0.0400218	1.81134	0.857059	225.075	3.24291	Sinapate	C00482
neg-M193T247	1.73269e+07	1.9254e+07	3.49058e+07	3.16873e+07	1.7213e+07	1.64054e+07	12428797	1.34641e+07	1.28545e+07	1.25386e+07	1.30648e+07	1.42607e+07	1.58545e+07	1.60624e+07	1.54161e+07	1.61919e+07	1.43213e+07	1.70458e+07	1.2071	0.000150806	0.0021645	0.00112885	0.00903356	0.535001	0.053857	1.2071	0.271545	193.051	4.11828	Ferulate	C01494
pos-M355T212	4.09565e+06	5.85714e+06	1.17023e+06	1.47667e+06	3.3724e+06	2.87659e+06	1.33867e+06	1.59062e+06	1.44818e+06	1.19859e+06	1.9938e+06	2.89782e+06	3.17161e+06	3.3412e+06	3.14187e+06	3.75786e+06	3.55879e+06	3.54306e+06	1.95978	0.00233901	0.0021645	0.0104359	0.00922994	1.5205	0.0953269	1.95978	0.970694	355.101	3.53285	Chlorogenate	C00852
neg-M137T201	1.56884e+07	1.46195e+07	1.57429e+07	1.47538e+07	1.58493e+07	1.08476e+07	1.42308e+07	1.47435e+07	1.43314e+07	1.53876e+07	1.8259e+07	1.77799e+07	1.37412e+07	1.2017e+07	1.27525e+07	1.5247e+07	1.27062e+07	1.25414e+07	0.833987	0.010967	0.0151515	0.0353695	0.0438832	0.380241	0.0851979	0.833987	-0.261903	137.024	3.34207	Salicylic acid	C00805
pos-M203T50	5.37789e+08	5.40033e+08	4.59656e+08	4.36017e+08	4.50933e+08	4.48187e+08	5.83307e+08	6.5548e+08	6.48868e+08	6.07422e+08	6.20539e+08	6.79934e+08	515128838	5.15961e+08	5.01279e+08	5.43916e+08	4.47816e+08	4.7709e+08	0.790713	7.89e-05	0.0021645	0.000668358	0.00903356	0.702833	0.098037	0.790713	-0.338774	203.052	0.827237	D-Glucose	C00267
neg-M341T50	1.07263e+07	1.29177e+07	1.19031e+07	8.29311e+06	9.10056e+06	8.56206e+06	1.99826e+07	8.73913e+06	2.06986e+07	2.56225e+07	1.87949e+07	2.72465e+07	2.81656e+07	2.31748e+07	2.11978e+07	2.24284e+07	2.88914e+07	2.92283e+07	1.26429	0.156114	0.0649351	0.290833	0.141078	0.569534	0.135241	1.26429	0.338332	341.12	0.834323	Sucrose	C03410
pos-M365T50	5.98061e+07	4.88511e+07	4.94962e+07	4.65936e+07	5.22903e+07	4.76798e+07	289478697	2.83541e+08	2.6693e+08	253260543	2.53898e+08	2.56384e+08	1.04579e+08	1.02376e+08	9.70309e+07	111622889	1.07284e+08	9.51971e+07	0.385465	8.52e-11	0.0021645	2.65e-08	0.00903356	1.92817	0.107279	0.385465	-1.37533	365.104	0.839322	alpha,alpha-Trehalose	C01083
pos-M423T258	90962	188017	165187	197537	197637	140174	107008	200317	180580	183611	230090	267139	171482	193795	96286.5	150215	180947	119880	0.780843	0.187579	0.132035	0.332517	0.246967	0.459218	0.278556	0.780843	-0.356895	423.089	4.29745	Sucrose_6'-phosphate	C02591
neg-M763T508	3.65354e+06	3.70153e+06	3.31572e+06	4.28391e+06	2.19514e+06	3.81796e+06	727580	929540	551855	692575	908277	1.00403e+06	2.4174e+06	1.88666e+06	2.38489e+06	1.70618e+06	1.80105e+06	2.99675e+06	2.74062	1.37e-05	0.0021645	0.000170874	0.00903356	1.67702	0.164565	2.74062	1.4545	763.468	8.46543	SQDG(12:0/18:1)	C13508
neg-M765T508	348113	308924	371398	479262	263028	532919	121890	120217	27791.5	84169.4	201189	155074	275925	195581	258031	180088	180828	318736	1.98385	0.0336703	0.0151515	0.0876897	0.0438832	1.32587	0.175683	1.98385	0.9883	765.473	8.46428	SQDG(14:0/16:0)	C13508
neg-M789T510	9.73021e+06	1.06182e+07	1.07322e+07	1.20407e+07	8.17511e+06	9.24899e+06	5.85513e+06	7.21608e+06	4.89279e+06	6.3656e+06	7.41237e+06	8.75721e+06	2.25603e+07	1.23658e+07	1.19796e+07	1.28746e+07	1.09876e+07	1.79998e+07	2.19184	0.000403137	0.0021645	0.00249624	0.00903356	1.82712	0.217706	2.19184	1.13214	789.484	8.5027	SQDG(14:0/18:2)	C13508
neg-M791T510	1.52862e+06	1.3686e+06	1.45541e+06	1.74936e+06	974889	1.27151e+06	685887	951099	712866	858174	984463	1.17005e+06	3.12921e+06	1.66245e+06	1.75583e+06	1.70072e+06	1.50926e+06	2.44183e+06	2.27491	0.000289205	0.0021645	0.00191452	0.00903356	1.89343	0.190305	2.27491	1.18581	791.489	8.5022	SQDG(16:0/16:1)	C13508
neg-M801T509	2.22895e+06	2.21672e+06	2.22744e+06	2.4406e+06	1.71006e+06	2.37192e+06	1.60493e+06	2.00906e+06	1.44959e+06	1.87618e+06	2.00189e+06	2.35074e+06	4.29234e+06	2.89101e+06	2.57187e+06	2.76981e+06	2.42682e+06	3.93764e+06	1.67276	0.00210977	0.0021645	0.00945478	0.00903356	1.31579	0.151648	1.67276	0.742231	801.484	8.4903	SQDG(15:1/18:2)	C13508
neg-M803T509	105268	177926	248124	228267	143550	229940	110783	143525	21038.6	127610	125520	191632	584165	219700	300996	254338	181613	401108	2.6967	0.0182914	0.004329	0.0532769	0.0157216	1.9469	0.270137	2.6967	1.4312	803.488	8.49148	SQDG(15:0/18:2)	C13508
neg-M554T455	4.41174e+06	4.99129e+06	4.08987e+06	5.48768e+06	5.49485e+06	6.22545e+06	4.98135e+06	4.64357e+06	4.24429e+06	4.23264e+06	5.24176e+06	5.21978e+06	2.48554e+06	3.49019e+06	2.68065e+06	3.38567e+06	2.64648e+06	3.41543e+06	0.633817	0.000201613	0.0021645	0.00142283	0.00903356	1.05212	0.0947575	0.633817	-0.657862	554.347	7.5821	LysoPC 16:0	C04230
neg-M693T530	1.23943e+06	1.8456e+06	326924	1.25024e+06	747003	1.41285e+06	1.55184e+06	2.11991e+06	1.36724e+06	1.68118e+06	2.87503e+06	3.11794e+06	7.37485e+06	3.47199e+06	3.06622e+06	3.04227e+06	2.18828e+06	5.25762e+06	1.91937	0.022005	0.025974	0.0620849	0.0685197	1.00395	0.471531	1.91937	0.940632	693.474	8.82575	PG(14:0/16:0)	C00344
neg-M808T517	1.05201e+07	1.09237e+07	1.1545e+07	1.6384e+07	1.45289e+07	1.2823e+07	1.43552e+07	1.24385e+07	1.45669e+07	1.19055e+07	1.51668e+07	1.41317e+07	7.40824e+06	6.70427e+06	5.99969e+06	7.0881e+06	5.49146e+06	7.56368e+06	0.487563	1.06e-06	0.0021645	2.22e-05	0.00903356	1.57454	0.332023	0.487563	-1.03634	807.504	8.61967	PI(16:0/16:1)	C01194
neg-M832T512	1.08913e+08	1.21865e+08	1.4267e+08	1.88945e+08	1.29385e+08	1.65585e+08	1.75505e+08	2.15032e+08	1.81038e+08	1.66348e+08	2.36923e+08	2.2919e+08	1.5725e+08	1.09032e+08	8.76365e+07	1.06248e+08	8.60886e+07	1.31345e+08	0.562774	0.000671113	0.0021645	0.00377538	0.00903356	1.29475	0.477987	0.562774	-0.829372	831.504	8.52519	PI(16:0/18:3)	C01194
neg-M743T534	5.70918e+07	4.87123e+07	5.4754e+07	6.33718e+07	4.53859e+07	6.02514e+07	1.63205e+07	1.47312e+07	1.41161e+07	1.37746e+07	2.05776e+07	2.36515e+07	3.51652e+07	2.93677e+07	2.83158e+07	2.53668e+07	2.65186e+07	2.96698e+07	1.69043	0.000901641	0.0021645	0.00477418	0.00903356	1.18045	0.163657	1.69043	0.75739	742.54	8.89615	PE(18:1(9Z)/18:1(9Z))	C00350
neg-M741T520	7.16145e+07	7.95449e+07	8.83475e+07	8.57643e+07	7.26789e+07	8.48955e+07	5.18935e+07	4.78783e+07	5.06481e+07	4.39993e+07	5.67547e+07	6.07715e+07	7.77836e+07	8.46449e+07	7.98487e+07	7.24105e+07	6.79987e+07	8.70965e+07	1.50598	6.11e-05	0.0021645	0.000545559	0.00903356	1.38137	0.11506	1.50598	0.590701	740.525	8.66003	PE(18:1(9Z)/18:2(9Z,12Z))	C00350
pos-M205T179_2	2.66292e+08	2.64154e+08	2.7293e+08	2.65011e+08	2.41644e+08	2.56216e+08	4.34552e+08	5.67339e+08	4.90709e+08	5.38026e+08	5.10157e+08	5.43885e+08	6.10735e+08	5.99694e+08	5.73873e+08	5.81991e+08	4.91825e+08	5.93027e+08	1.11881	0.0490289	0.025974	0.118418	0.0685197	0.284101	0.0224384	1.11881	0.16196	205.096	2.98863	L-Tryptophan	C00078
pos-M182T75	8.22914e+07	8.25964e+07	7.16791e+07	7.65122e+07	7.32611e+07	7.41363e+07	1.02606e+08	1.04101e+08	9.81444e+07	9.76898e+07	9.86451e+07	1.03998e+08	7.4682e+07	8.46967e+07	8.30027e+07	8.24135e+07	7.5019e+07	7.6764e+07	0.787492	2.01e-05	0.0021645	0.000230084	0.00903356	0.733084	0.0410164	0.787492	-0.344663	182.081	1.25295	L-Tyrosine	C00082
neg-M164T112	4.96566e+07	5.77137e+07	6.19242e+07	6.07785e+07	5.50817e+07	5.82134e+07	3.79167e+07	4.04186e+07	3.84194e+07	3.91411e+07	3.95533e+07	4.21917e+07	2.34192e+07	2.31622e+07	2.24876e+07	2.26621e+07	1.95646e+07	23768168	0.568353	1.96e-07	0.0021645	6.09e-06	0.00903356	1.35051	0.0468611	0.568353	-0.815141	164.072	1.86958	L-Phenylalanine	C00079
neg-M174T54	4.84781e+06	5.08865e+06	3.96248e+06	4.61567e+06	4.57891e+06	4.45506e+06	3.02058e+06	3.81955e+06	3.48516e+06	2.97613e+06	2.88947e+06	3.0464e+06	2.72114e+06	2.25039e+06	2.37905e+06	2.04929e+06	2.78901e+06	2.82885e+06	0.780658	0.00543145	0.0021645	0.0200434	0.00903356	0.602341	0.177297	0.780658	-0.357237	174.077	0.8933	L-Citrulline	C00327
pos-M119T84	1.84723e+06	1.9363e+06	1.99123e+06	2.25598e+06	2.41238e+06	2.17797e+06	1.86953e+06	1.92106e+06	1.90366e+06	1.91016e+06	1.99127e+06	2.22965e+06	1.94947e+06	2.05219e+06	1.79909e+06	1.93347e+06	1.94318e+06	2.08893e+06	0.99501	0.90087	0.588745	0.941913	0.723612	0.0292154	0.0840668	0.99501	-0.0072167	119.035	1.40299	Succinate	C00042
neg-M167T47	415258	553189	788843	935305	1.00912e+06	751307	614791	755443	687193	798955	703695	818443	394212	939936	515440	860505	1.05219e+06	763508	1.03363	0.91615	0.588745	0.951311	0.723612	0.039335	0.359873	1.03363	0.0477255	166.975	0.776334	Phosphoenolpyruvate	C00074
pos-M192T43	1.35894e+06	1.25365e+06	1.31255e+06	1.21493e+06	1.17804e+06	1.16586e+06	1.15726e+06	1.42505e+06	1.10536e+06	1.14595e+06	1.06757e+06	1.06936e+06	1.48499e+06	1.28709e+06	1.19396e+06	1.36639e+06	1.13367e+06	1.40637e+06	1.12939	0.0714598	0.0930736	0.159243	0.188261	0.315442	0.112204	1.12939	0.175544	192.05	0.708732	cis-Aconitate	C07714
neg-M191T48	8.03586e+09	8.88125e+09	7.91616e+09	9.0566e+09	7.74977e+09	8.22281e+09	7654083197	7646794325	7824987406	7830338711	6236398907	7794367993	6912979954	6654107819	6613978994	6931322973	6049470106	7172786523	0.896585	0.0372565	0.0411255	0.0949242	0.0991841	0.286981	0.0754497	0.896585	-0.157488	191.02	0.793353	Citric acid	C00158
																											#NUM!
