# Supplementary material for: Untargeted Metabolomics Reveals the Effect of Carbon Dots on Improving the Shelf Life of Postharvest Goji Berries (Lycium barbarum L.)
Source: Foods. 2025 Sep 26;14(19):3336. doi: 10.3390/foods14193336 (PMC12523848; doi:10.3390/foods14193336)
Supplement: Supplementary file 1 [file foods-14-03336-s001.zip › Table S6. CK15vsT15_sample_data.xlsx]

## Sheet: Sheet1
ID	CK0_1	CK0_2	CK0_3	CK0_4	CK0_5	CK0_6	CK15_1	CK15_2	CK15_3	CK15_4	CK15_5	CK15_6	T15_1	T15_2	T15_3	T15_4	T15_5	T15_6	ratio	t.test_p.value	wilcox.test_p.value	t.test_p.value_BHcorrect	wilcox.test_p.value_BHcorrect	VIP	cv	FC	log2 FC	MZ	RT	keggName	keggID
pos-M773T207	2.06247e+06	2.48411e+06	1.33703e+06	898559	1.4635e+06	1.06214e+06	1.0633e+06	978584	1.12908e+06	1.30379e+06	1.12543e+06	1.2266e+06	3.90622e+06	3.50593e+06	3.38191e+06	4.59647e+06	3.35852e+06	3.07051e+06	3.19617	5.36e-08	0.0021645	4.88e-06	0.00922994	2.40946	0.112707	3.19617	1.67634	773.211	3.45257	Kaempferol_3-sophorotrioside	C12635
pos-M633T119	10440.2	36009.6	12295.2	34305.6	25853.1	52030.2	457027	589582	440296	667212	188100	316664	738150	677922	568714	1.16339e+06	1.04558e+06	764282	1.86471	0.0149311	0.00865801	0.0438684	0.027429	0.971714	0.247727	1.86471	0.898948	633.141	1.98753	Kaempferol_3-O-beta-D-glucosylgalactoside	C16490
pos-M303T207	441316	491956	290434	201374	304819	271287	569440	553685	649277	737980	560673	612549	1.50387e+06	2.191e+06	1.39473e+06	1.86026e+06	1.41364e+06	1.23748e+06	2.60641	1.59e-05	0.0021645	0.00024908	0.00922994	1.88479	0.070102	2.60641	1.38206	303.049	3.4514	Quercetin	C00389
neg-M329T87	501597	371686	424669	352688	275107	251861	286775	275500	240109	287144	235725	248349	482311	467866	368258	318220	293873	432303	1.50154	0.00392235	0.0021645	0.015698	0.00922994	1.01618	0.224326	1.50154	0.586445	329.065	1.44635	3,7-Di-O-methylquercetin	C01265
pos-M633T244	760832	788413	882564	538828	798392	676932	570501	443129	650775	596043	466550	620261	731937	672272	566999	827960	678537	660616	1.23633	0.0262464	0.025974	0.0683605	0.0664453	0.506459	0.0913838	1.23633	0.306066	633.141	4.05907	Rutin	C05625
pos-M287T254	899776	946672	1.51374e+06	1.14612e+06	1.09857e+06	1.27946e+06	146223	143792	159062	151594	98430.5	618388	322738	282900	268529	304132	282967	251395	1.29994	0.128313	0.0649351	0.231796	0.130147	0.8926	0.0580023	1.29994	0.378448	287.054	4.23332	Luteolin	C01514
pos-M595T254	1.58421e+06	1.83261e+06	3.20347e+06	2.24164e+06	2.13876e+06	2.33778e+06	287830	306452	282829	286256	215892	913818	572841	563512	535212	633797	493163	500757	1.4388	0.0630721	0.0649351	0.134651	0.130147	0.931335	0.0490184	1.4388	0.524866	595.164	4.23332	Scolymoside	C12630
pos-M617T254	631758	707902	1.27229e+06	879153	1.0396e+06	1.13433e+06	155490	119904	152507	115994	71550.5	270935	139096	127381	130253	133157	119377	112207	0.859078	0.701973	0.699134	0.799503	0.788422	0.248165	0.108272	0.859078	-0.219138	617.146	4.23403	Isovitexin 2''-O-beta-D-glucoside	C04199
neg-M301T79	3.36805e+06	3.52852e+06	2.96199e+06	3.11733e+06	2.57021e+06	2.48078e+06	1.71222e+06	1.89278e+06	1.59651e+06	1.42901e+06	1.69894e+06	1.40522e+06	3.3622e+06	2.97062e+06	3.12586e+06	2.97865e+06	2.77765e+06	2.55288e+06	1.82521	2.2e-06	0.0021645	6.34e-05	0.00922994	1.18613	0.113013	1.82521	0.868064	301.07	1.3121	Hesperetin	C01709
pos-M323T76	174135	177671	116399	156425	144035	164990	117263	149375	234542	108635	158703	143506	169190	299799	269063	338489	284327	286031	1.80576	0.00230337	0.004329	0.0103076	0.0157703	1.57556	0.139094	1.80576	0.852609	323.055	1.26219	Kaempferide	C10098
neg-M289T186	7282.16	11800.8	12410.5	13468.6	19428.4	53931.6	225264	248626	186161	223717	205932	283923	187790	213830	229080	175604	219031	226221	0.911135	0.262729	0.484848	0.395269	0.608813	0.164904	0.246008	0.911135	-0.134264	289.072	3.0951	(-)-Epicatechin	C09727
pos-M126T289	818832	851863	896877	828466	837786	806801	502975	506972	548831	559267	566794	642804	873422	857544	976979	952002	905819	1.06706e+06	1.69274	9.26e-07	0.0021645	3.57e-05	0.00922994	1.06526	0.0884963	1.69274	0.759358	126.01	4.81453	Cyanidin	C05905
neg-M201T77	1.67032e+08	6.33983e+07	6.78156e+07	6.49445e+07	6.97685e+07	5.96498e+07	4.83272e+07	4.77582e+07	5.14337e+07	5.18567e+07	5.62043e+07	4.13257e+07	5.9896e+07	5.95821e+07	5.90648e+07	6.01702e+07	8.18854e+07	5.91631e+07	1.27906	0.00545064	0.0021645	0.0202732	0.00922994	0.704107	0.187974	1.27906	0.355089	201.025	1.29152	Delphinidin	C05908
pos-M182T53	1.22e+07	1.48536e+07	8.85796e+06	9.15322e+06	1.08627e+07	9.36777e+06	1.503e+07	1.44083e+07	1.5635e+07	1.48616e+07	1.39938e+07	1.2566e+07	1.31331e+07	1.35401e+07	1.21846e+07	1.26132e+07	1.23837e+07	1.13033e+07	0.868934	0.00637104	0.0151515	0.0229068	0.0430656	0.447015	0.0656991	0.868934	-0.202682	182.081	0.88964	4-Coumarate	C00081
pos-M131T113	1.9341e+06	1.9256e+06	2.31103e+06	2.33968e+06	2.11142e+06	2.2299e+06	999961	1.02938e+06	968088	1.07537e+06	1.023e+06	1.29294e+06	1.11004e+06	1.13881e+06	1.18059e+06	1.2462e+06	1.34084e+06	1.25203e+06	1.13771	0.0300016	0.0411255	0.0757371	0.0935818	0.360632	0.0816522	1.13771	0.18613	131.049	1.88032	trans-Cinnamate	C00423
pos-M225T195	2.75939e+06	2.23395e+06	3.11006e+06	2.56722e+06	2.43059e+06	2.23841e+06	999961	1.02938e+06	968088	1.07537e+06	1.023e+06	1.29294e+06	1.11004e+06	1.13881e+06	1.18059e+06	1.2462e+06	1.34084e+06	1.25203e+06	1.13771	0.0300016	0.0411255	0.0757371	0.0935818	0.360632	0.0816522	1.13771	0.18613	131.049	1.88032	Sinapate	C00482
neg-M193T247	1.73269e+07	1.9254e+07	3.49058e+07	3.16873e+07	1.7213e+07	1.64054e+07	1.18354e+07	1.15147e+07	1.17935e+07	1.30505e+07	1.32253e+07	1.48643e+07	1.65267e+07	1.50958e+07	1.6979e+07	1.82941e+07	1.76449e+07	1.74419e+07	1.33689	0.000195485	0.0021645	0.00158984	0.00922994	0.905037	0.053857	1.33689	0.418875	193.051	4.11828	Ferulate	C01494
pos-M355T212	4.09565e+06	5.85714e+06	1.17023e+06	1.47667e+06	3.3724e+06	2.87659e+06	1.33867e+06	1.59062e+06	1.44818e+06	1.19859e+06	1.9938e+06	2.89782e+06	3.17161e+06	3.3412e+06	3.14187e+06	3.75786e+06	3.55879e+06	3.54306e+06	1.95978	0.00233901	0.0021645	0.0104359	0.00922994	1.5205	0.0953269	1.95978	0.970694	355.101	3.53285	Chlorogenate	C00852
neg-M137T201	1.56884e+07	1.46195e+07	1.57429e+07	1.47538e+07	1.58493e+07	1.08476e+07	1.21359e+07	1.4767e+07	9.43271e+06	1.00354e+07	1.0256e+07	9.94482e+06	3.35819e+07	3.46588e+07	3.40889e+07	3.61157e+07	3.42643e+07	3.59379e+07	3.13417	9.36e-06	0.0021645	0.000172542	0.00922994	2.65317	0.0851979	3.13417	1.64808	137.024	3.34207	Salicylic acid	C00805
pos-M203T50	5.37789e+08	5.40033e+08	4.59656e+08	4.36017e+08	4.50933e+08	4.48187e+08	384518983	3.87101e+08	3.55128e+08	3.84818e+08	4.08651e+08	4.02843e+08	4.75712e+08	4.8218e+08	4.85327e+08	4.96214e+08	4.76027e+08	4.64657e+08	1.23979	2.52e-05	0.0021645	0.00035417	0.00922994	0.697058	0.098037	1.23979	0.310101	203.052	0.827237	D-Glucose	C00267
neg-M341T50	1.07263e+07	1.29177e+07	1.19031e+07	8.29311e+06	9.10056e+06	8.56206e+06	2.62118e+07	3.27772e+07	2.957e+07	3.14437e+07	3.92316e+07	2.92182e+07	5.37222e+07	4.32412e+07	3.59556e+07	3.99144e+07	4.25028e+07	4.09387e+07	1.35989	0.00268166	0.004329	0.0116554	0.0157703	0.669275	0.135241	1.35989	0.443492	341.12	0.834323	Sucrose	C03410
pos-M365T50	5.98061e+07	4.88511e+07	4.94962e+07	4.65936e+07	5.22903e+07	4.76798e+07	1.69622e+08	161944715	1.48961e+08	1.4574e+08	1.47099e+08	1.61107e+08	8.65696e+07	7.99012e+07	74763363	9.74748e+07	9.22086e+07	7.87165e+07	0.54537	1.13e-06	0.0021645	4.07e-05	0.00922994	1.33838	0.107279	0.54537	-0.874692	365.104	0.839322	alpha,alpha-Trehalose	C01083
pos-M423T258	90962	188017	165187	197537	197637	140174	73665	98519.7	88454	77205.1	74470.2	65014.3	79274.5	53118.3	77063.8	80286.9	40136.5	45915.6	0.78729	0.0944145	0.309524	0.182934	0.436534	0.559498	0.278556	0.78729	-0.345033	423.089	4.29745	Sucrose_6'-phosphate	C02591
neg-M765T508	348113	308924	371398	479262	263028	532919	650664	561574	498297	349030	233500	795857	1.12416e+06	866034	667755	993269	773868	720868	1.66594	0.0247654	0.0151515	0.0653522	0.0430656	1.00677	0.175683	1.66594	0.736335	765.473	8.46428	SQDG(14:0/16:0)
neg-M803T509	105268	177926	248124	228267	143550	229940	366751	222164	306590	206304	111084	411788	389143	393340	370535	486174	496611	434865	1.58226	0.0393728	0.0151515	0.093652	0.0430656	1.04821	0.270137	1.58226	0.661988	803.488	8.49148	SQDG(15:0/18:2)
neg-M820T527	2.40332e+08	2.96189e+08	2.89488e+08	4.05025e+08	2.98452e+08	3.31284e+08	4.40071e+08	3.11258e+08	470024161	2.10531e+08	2.31031e+08	245499902	2.01163e+08	1.91065e+08	1.4935e+08	1.62128e+08	1.58013e+08	1.91295e+08	0.551774	0.00906955	0.0021645	0.0300864	0.00922994	1.35357	0.446872	0.551774	-0.857851	819.531	8.78682	SQDG(16:0/18:1)
neg-M846T529	3.7202e+07	4.83276e+07	6.45264e+07	5.08347e+07	3.95408e+07	6.92261e+07	8.24406e+07	7.67769e+07	8.36528e+07	53526626	5.73145e+07	4.84431e+07	3.52299e+07	3.75809e+07	2.91108e+07	3.00435e+07	3.73256e+07	4.66734e+07	0.537018	0.000658086	0.0021645	0.00396029	0.00922994	1.54909	0.370514	0.537018	-0.896959	845.546	8.81617	SQDG(18:1/18:1)
neg-M848T529	9.50556e+06	1.39884e+07	1.20501e+07	1.4514e+07	1.45232e+07	1.41361e+07	1.67619e+07	1.58668e+07	1.81744e+07	1.20429e+07	1.50562e+07	9.52937e+06	6.57126e+06	6.95047e+06	6.04747e+06	5.98721e+06	7.21226e+06	6.85475e+06	0.453193	0.000298161	0.0021645	0.00219321	0.00922994	1.942	0.311343	0.453193	-1.1418	847.549	8.81562	SQDG(18:0/18:1)
neg-M848T538	5.151e+06	9.68511e+06	1.13229e+07	1.49966e+07	7.40193e+06	1.11958e+07	9.44302e+06	1.00933e+07	1.28493e+07	7.58466e+06	7.28683e+06	2.74952e+06	2.19695e+06	3.48237e+06	2.64493e+06	2.36166e+06	2.71486e+06	2.47732e+06	0.317519	0.00373173	0.004329	0.0150816	0.0157703	2.21102	0.333309	0.317519	-1.65508	847.562	8.95878	SQDG(18:0/18:1)
neg-M872T532	2.00869e+06	2.94104e+06	3.96787e+06	4.50307e+06	2.92169e+06	3.4517e+06	1.7095e+06	1.47559e+06	2.10452e+06	1.38833e+06	1.29113e+06	583182	656694	731415	679667	613301	454133	747583	0.454008	0.00758372	0.0411255	0.0262019	0.0935818	1.48048	0.352864	0.454008	-1.13921	871.562	8.86605	SQDG(20:0/18:3)
neg-M874T540	729646	1.41608e+06	1.57048e+06	1.71263e+06	1.47652e+06	1.31858e+06	1.78009e+06	1.35482e+06	1.97235e+06	1.14943e+06	1.70085e+06	388150	289296	453317	262876	285263	328488	349472	0.235896	0.00195058	0.004329	0.00911764	0.0157703	2.48634	0.320347	0.235896	-2.08378	873.577	9.00213	SQDG(20:0/18:2)
pos-M861T506	235668	190142	216841	185810	137614	249958	119178	82391.7	57648	72573	117384	154266	231609	212147	136187	147489	194923	193408	1.849	0.00545645	0.00865801	0.0202902	0.027429	1.56972	0.397704	1.849	0.886747	860.54	8.43288	SQDG(18:2/18:2)
neg-M808T517	1.05201e+07	1.09237e+07	1.1545e+07	1.6384e+07	1.45289e+07	1.2823e+07	1.44818e+07	1.17041e+07	1.48235e+07	9.95841e+06	9.30644e+06	1.03185e+07	5.05179e+06	7.67464e+06	5.84382e+06	5.70615e+06	7.58807e+06	7.00362e+06	0.550596	0.000263205	0.0021645	0.00198937	0.00922994	1.40273	0.332023	0.550596	-0.860933	807.504	8.61967	PI(16:0/16:1)
neg-M832T512	1.08913e+08	1.21865e+08	1.4267e+08	1.88945e+08	1.29385e+08	1.65585e+08	1.8936e+08	1.51367e+08	1.67714e+08	1.04426e+08	8.38058e+07	1.21933e+08	7.31395e+07	8.5958e+07	7.98239e+07	7.5622e+07	8.81067e+07	8.43715e+07	0.59494	0.010992	0.0151515	0.0348233	0.0430656	1.1514	0.477987	0.59494	-0.749185	831.504	8.52519	PI(16:0/18:3)
neg-M834T519	8.01179e+08	9.83949e+08	9.85451e+08	1.18088e+09	1.04208e+09	1.11003e+09	1063630403	9.41263e+08	1129988934	9.45736e+08	1020136249	6.82419e+08	4.09057e+08	6.24296e+08	5.13032e+08	4.69164e+08	5.84264e+08	6.00899e+08	0.553453	0.000139313	0.0021645	0.00123081	0.00922994	1.60768	0.239366	0.553453	-0.853468	833.52	8.65143	PI(16:0/18:2)
neg-M836T530	3.40423e+08	7.32158e+08	5.57047e+08	8.49219e+08	7.95688e+08	5.1874e+08	1.52705e+08	331537415	3.92681e+08	1.59728e+08	1.80667e+08	6.43652e+07	4.51055e+07	5.72095e+07	4.92033e+07	4.37423e+07	5.07533e+07	5.9472e+07	0.238347	0.00410353	0.0021645	0.0162494	0.00922994	2.21894	0.202563	0.238347	-2.06886	835.535	8.82573	PI(16:0/18:1)
neg-M860T521	3.13619e+07	3.86976e+07	4.53942e+07	4.86997e+07	4.44352e+07	4.65958e+07	1.65225e+07	1.54186e+07	1.99072e+07	1.27486e+07	1.96881e+07	1.11221e+07	6.57164e+06	8.9947e+06	7.89297e+06	7.147e+06	9.44939e+06	9.15396e+06	0.515787	0.000346876	0.0021645	0.00244774	0.00922994	1.3957	0.275017	0.515787	-0.955154	859.535	8.68763	PI(18:1/18:2)
neg-M862T533	2.09698e+07	3.01653e+07	3.80735e+07	4.02644e+07	3.87086e+07	3.41284e+07	1.1459e+07	1.54529e+07	2.13936e+07	1.52101e+07	1.51787e+07	4.65415e+06	2.68897e+06	4.17625e+06	3.31048e+06	2.97585e+06	3.87425e+06	3.86074e+06	0.250593	0.00117782	0.0021645	0.00619468	0.00922994	2.35921	0.290273	0.250593	-1.99658	861.551	8.87622	PI(18:1/18:1)
pos-M205T179_2	2.66292e+08	2.64154e+08	2.7293e+08	2.65011e+08	2.41644e+08	2.56216e+08	7.16303e+08	7.41273e+08	6.98663e+08	792437912	7.72694e+08	8.86217e+08	6.96392e+08	6.72529e+08	6.87946e+08	7.1193e+08	6.7054e+08	6.60249e+08	0.889746	0.0206828	0.004329	0.0567321	0.0157703	0.321326	0.0224384	0.889746	-0.168534	205.096	2.98863	L-Tryptophan	C00078
pos-M182T75	8.22914e+07	8.25964e+07	7.16791e+07	7.65122e+07	7.32611e+07	7.41363e+07	1.22088e+08	1.1639e+08	112966146	127091735	1.32537e+08	1.41775e+08	1.15376e+08	1.19413e+08	1.24023e+08	1.29753e+08	1.2718e+08	1.27222e+08	0.986876	0.783746	1	0.858895	1	0.111604	0.0410164	0.986876	-0.0190592	182.081	1.25295	L-Tyrosine	C00082
neg-M164T112	4.96566e+07	5.77137e+07	6.19242e+07	6.07785e+07	5.50817e+07	5.82134e+07	2.28419e+07	2.55002e+07	2.38237e+07	2.70158e+07	2.67621e+07	3.2462e+07	3.1833e+07	3.00886e+07	3.28955e+07	3.0389e+07	3.2886e+07	3.1573e+07	1.19734	0.0125155	0.025974	0.0383591	0.0664453	0.490136	0.0468611	1.19734	0.259831	164.072	1.86958	L-Phenylalanine	C00079
neg-M174T54	4.84781e+06	5.08865e+06	3.96248e+06	4.61567e+06	4.57891e+06	4.45506e+06	2.30266e+06	1.56165e+06	2.07664e+06	1.93298e+06	2.3626e+06	2.22652e+06	2.40414e+06	2.57934e+06	2.17765e+06	2.08191e+06	1.94575e+06	1.78929e+06	1.04132	0.622976	0.699134	0.73388	0.788422	0.110761	0.177297	1.04132	0.0584197	174.077	0.8933	L-Citrulline	C00327
pos-M119T84	1.84723e+06	1.9363e+06	1.99123e+06	2.25598e+06	2.41238e+06	2.17797e+06	1.96975e+06	1.63963e+06	1.88886e+06	2.03374e+06	1.96087e+06	2.0049e+06	2.26593e+06	2.18615e+06	2.25647e+06	2.47427e+06	2.42351e+06	2.41748e+06	1.2197	0.000664005	0.0021645	0.00398341	0.00922994	0.879303	0.0840668	1.2197	0.286526	119.035	1.40299	Succinate	C00042
pos-M192T43	1.35894e+06	1.25365e+06	1.31255e+06	1.21493e+06	1.17804e+06	1.16586e+06	1.25945e+06	1.36063e+06	1.25495e+06	1.17808e+06	1.19904e+06	1.12687e+06	2.6835e+06	2.76688e+06	2.79712e+06	2.86654e+06	2.82111e+06	2.61654e+06	2.24307	9.55e-09	0.0021645	1.47e-06	0.00922994	2.25936	0.112204	2.24307	1.16548	192.05	0.708732	cis-Aconitate	C07714
neg-M167T47	415258	553189	788843	935305	1.00912e+06	751307	697356	623075	543693	687642	680071	493913	356332	321960	228306	646921	192343	363374	0.566124	0.0123696	0.0151515	0.0379966	0.0430656	1.27131	0.359873	0.566124	-0.82081	166.975	0.776334	Phosphoenolpyruvate	C00074
neg-M191T48	8.03586e+09	8.88125e+09	7.91616e+09	9.0566e+09	7.74977e+09	8.22281e+09	5027509020	5094186342	4659695769	5461640762	6114821576	5904824604	6651662057	6222774016	6380633413	6711418875	6716410089	6578111608	1.21692	0.00407296	0.0021645	0.0161528	0.00922994	0.580889	0.0754497	1.21692	0.283231	191.02	0.793353	Citric acid	C00158
																										#DIV/0!
